# Supplementary material for: Effect of CYP1A2, CYP2D6, and CYP3A4 Variation on Antipsychotic Treatment Outcomes
Source: Pharmaceuticals (Basel). 2025 Jun 14;18(6):892. doi: 10.3390/ph18060892 (PMC12196257; doi:10.3390/ph18060892)
Supplement: Supplementary file 1 [file pharmaceuticals-18-00892-s001.zip]

Archive with 1 entries (1 files):
- pharmaceuticals-3656369-supplementary.pdf
